# Supplementary material for: Efficiency of Ozonated Water Treatment with a Microbubble System for Sanitization and Preservation of Postharvest Quality of Acerolas
Source: Foods. 2025 May 20;14(10):1814. doi: 10.3390/foods14101814 (PMC12111660; doi:10.3390/foods14101814)
Supplement: Supplementary file 1 [file foods-14-01814-s001.zip]

Archive with 1 entries (1 files):
- foods-3618870-supplementary.pdf
